# Supplementary material for: A Ru(II)-Strained Complex with 2,9-Diphenyl-1,10-phenanthroline Ligand Induces Selective Photoactivatable Chemotherapeutic Activity on Human Alveolar Carcinoma Cells via Apoptosis
Source: Pharmaceuticals (Basel). 2023 Dec 28;17(1):50. doi: 10.3390/ph17010050 (PMC10819265; doi:10.3390/ph17010050)
Supplement: Supplementary file 1 [file pharmaceuticals-17-00050-s001.zip]

Archive with 1 entries (1 files):
- pharmaceuticals-2669467-supplementary.pdf
